# Supplementary material for: Reduced snow cover at the alpine treeline: resistance and recovery of saplings
Source: New Phytol. 2026 Feb 3;250(3):1492–509. doi: 10.1111/nph.70926 (PMC13062728; doi:10.1111/nph.70926)
Supplement: Supplementary file 1 — Dataset S1 Synthetic dataset of all values used in the manuscript for each individual. [file NPH-250-1492-s002.csv]

IdTree	Species	Growth_From	Phenology	Wood_Anatomy	Treatment	Vitality index spring	Vitality index autumn	REL_spring	REL_autumn	PLC_spring	PLC_autumn	PLD_winter	PLD_spring	RDG	Myo-inositol_spring	Quebrachitol_spring	Pinitol_spring	Sorbitol_spring	Glucose_spring	Fructose_spring	Sucrose_spring	Raffinose_spring	Stachyose_spring	SST_spring	Starch_spring	NSCs_spring	Myo-inositol_autumn	Quebrachitol_autumn	Pinitol_autumn	Sorbitol_autumn	Glucose_autumn	Fructose_autumn	Sucrose_autumn	Raffinose_autumn	Stachyose_autumn	SST_autumn	Starch_autumn	NSCs_autumn
A10J	Juniperus	Shrub	Evergreen	Vesselless	SF	3	3	NA	0.2630	NA	0.3700	-0.1295	0.0071	0.0724	NA	NA	NA	NA	NA	NA	NA	NA	NA	NA	NA	NA	0.4785	0.0000	1.4789	5.6981	1.6964	0.7829	15.0498	1.7399	0.0000	26.9244	20.0780	47.0025
A1A	Acer	Tree	Deciduous	DP	SF	4	4	NA	NA	NA	NA	NA	NA	NA	NA	NA	NA	NA	NA	NA	NA	NA	NA	NA	NA	NA	NA	NA	NA	NA	NA	NA	NA	NA	NA	NA	NA	NA
A2S	Sorbus	Tree	Deciduous	RP	SF	4	4	0.2611	NA	0.9797	NA	NA	NA	NA	NA	NA	NA	NA	NA	NA	NA	NA	NA	NA	NA	NA	NA	NA	NA	NA	NA	NA	NA	NA	NA	NA	NA	NA
A3L	Larix	Tree	Deciduous	Vesselless	SF	3	4	0.5750	0.2136	NA	0.0800	NA	NA	NA	0.5155	0.0000	11.7883	0.3437	21.1708	14.5721	11.7539	0.1031	0.1031	60.3506	9.5662	69.9168	NA	NA	NA	NA	NA	NA	NA	NA	NA	NA	NA	NA
A4A	Acer	Tree	Deciduous	DP	SF	2	2	0.3929	0.2800	0.0403	NA	NA	NA	NA	0.2516	4.7080	0.0000	0.1438	0.8985	1.3298	23.8277	2.0845	1.8688	35.1127	104.4882	139.6009	0.2993	10.4768	0.1996	1.0477	4.1907	2.0954	41.0093	13.3704	3.9912	76.6804	65.1999	141.8803
A5P	Picea	Tree	Evergreen	Vesselless	SF	3	3	0.7596	NA	0.8979	NA	NA	NA	NA	0.3802	0.0000	3.8016	0.2534	15.0479	6.1775	0.0317	0.0000	0.0000	25.6923	1.3069	26.9992	NA	NA	NA	NA	NA	NA	NA	NA	NA	NA	NA	NA
A6J	Juniperus	Shrub	Evergreen	Vesselless	SF	3	3	0.3767	NA	NA	NA	NA	NA	NA	0.2945	0.0000	1.5379	4.8754	10.6996	6.5768	5.2026	0.0654	0.0000	29.2522	6.3417	35.5939	NA	NA	NA	NA	NA	NA	NA	NA	NA	NA	NA	NA
A7L	Larix	Tree	Deciduous	Vesselless	SF	5	5	NA	NA	NA	NA	NA	NA	NA	NA	NA	NA	NA	NA	NA	NA	NA	NA	NA	NA	NA	NA	NA	NA	NA	NA	NA	NA	NA	NA	NA	NA	NA
A8A	Acer	Tree	Deciduous	DP	SF	5	4	NA	NA	NA	NA	-0.0259	0.0138	-0.0331	NA	NA	NA	NA	NA	NA	NA	NA	NA	NA	NA	NA	NA	NA	NA	NA	NA	NA	NA	NA	NA	NA	NA	NA
A9P	Picea	Tree	Evergreen	Vesselless	SF	1	1	0.4731	0.2805	NA	0.3035	NA	NA	NA	0.2761	0.0000	7.1792	0.2761	8.5253	4.7976	30.8222	2.5196	0.0000	54.3961	6.2656	60.6618	1.0052	0.0000	8.6004	0.5585	11.6161	7.8185	47.6371	12.0629	3.1833	92.4820	11.7360	104.2180
B10L	Larix	Tree	Deciduous	Vesselless	SF	5	5	0.7727	NA	0.8595	NA	-0.1494	-0.2920	0.0474	0.3667	0.0000	5.1667	0.2000	15.3000	6.9333	2.7333	0.2333	0.1000	31.0333	4.4595	35.4928	NA	NA	NA	NA	NA	NA	NA	NA	NA	NA	NA	NA
B1J	Juniperus	Shrub	Evergreen	Vesselless	SF	5	5	NA	NA	NA	NA	NA	NA	NA	NA	NA	NA	NA	NA	NA	NA	NA	NA	NA	NA	NA	NA	NA	NA	NA	NA	NA	NA	NA	NA	NA	NA	NA
B2P	Picea	Tree	Evergreen	Vesselless	SF	3	3	NA	NA	NA	NA	NA	NA	NA	NA	NA	NA	NA	NA	NA	NA	NA	NA	NA	NA	NA	NA	NA	NA	NA	NA	NA	NA	NA	NA	NA	NA	NA
B3J	Juniperus	Shrub	Evergreen	Vesselless	SF	3	3	0.7162	NA	0.7970	NA	-0.0666	-0.1175	0.0764	0.3723	0.0000	2.0307	8.8334	13.5378	9.5780	8.3935	0.7784	0.0000	43.5241	3.6455	47.1696	NA	NA	NA	NA	NA	NA	NA	NA	NA	NA	NA	NA
B4S	Sorbus	Tree	Deciduous	RP	SF	4	3	NA	0.3953	NA	NA	NA	NA	NA	NA	NA	NA	NA	NA	NA	NA	NA	NA	NA	NA	NA	0.1804	0.0000	0.2255	24.8104	5.4132	3.4735	9.2926	8.3002	2.8419	54.5377	67.2957	121.8334
B5J	Juniperus	Shrub	Evergreen	Vesselless	SF	3	3	NA	0.4253	NA	NA	NA	NA	NA	NA	NA	NA	NA	NA	NA	NA	NA	NA	NA	NA	NA	0.2153	0.0000	1.4534	5.8135	3.1759	1.8302	17.3867	1.1304	0.0000	31.0054	29.7245	60.7299
B6S	Sorbus	Tree	Deciduous	RP	SF	4	5	0.8800	NA	0.8000	NA	NA	NA	NA	0.3131	0.0000	0.4384	9.3934	20.0079	11.8356	0.2505	0.0000	0.0000	42.2388	2.6322	44.8710	NA	NA	NA	NA	NA	NA	NA	NA	NA	NA	NA	NA
B7P	Picea	Tree	Evergreen	Vesselless	SF	1	1	NA	0.2847	NA	0.4200	NA	NA	NA	NA	NA	NA	NA	NA	NA	NA	NA	NA	NA	NA	NA	0.9921	0.0000	8.4328	0.6063	11.5194	7.6612	47.5105	12.4563	3.2519	92.4305	20.3719	112.8024
B8J	Juniperus	Shrub	Evergreen	Vesselless	SF	5	3	0.3400	0.2733	NA	0.6400	NA	NA	NA	0.5106	0.0000	2.3149	9.2935	22.1274	18.9275	1.2596	0.1021	0.0000	54.5356	3.9770	58.5127	0.7880	0.0000	2.5743	6.1993	2.7319	0.9982	24.0090	2.1540	0.0000	39.4546	24.9604	64.4151
B9S	Sorbus	Tree	Deciduous	RP	SF	4	4	NA	NA	NA	NA	-0.0150	-0.0053	-0.0311	NA	NA	NA	NA	NA	NA	NA	NA	NA	NA	NA	NA	NA	NA	NA	NA	NA	NA	NA	NA	NA	NA	NA	NA
C10P	Picea	Tree	Evergreen	Vesselless	SF	3	3	NA	NA	NA	NA	NA	NA	NA	NA	NA	NA	NA	NA	NA	NA	NA	NA	NA	NA	NA	NA	NA	NA	NA	NA	NA	NA	NA	NA	NA	NA	NA
C1L	Larix	Tree	Deciduous	Vesselless	SF	3	4	0.7625	0.3462	NA	0.9000	NA	NA	NA	0.5907	0.0000	7.5319	0.7089	20.8825	16.4519	7.0297	0.5021	0.2658	53.9636	7.6181	61.5816	0.0000	0.0000	0.2255	2.2552	1.2403	0.0564	0.0000	0.0000	0.0000	3.7774	2.1484	5.9258
C2A	Acer	Tree	Deciduous	DP	SF	5	4	0.6622	NA	0.9820	NA	-0.1775	-0.2536	-0.2070	0.1058	4.1600	0.0000	0.0705	4.0543	2.1153	39.2383	3.9485	3.1729	56.8655	14.7523	71.6178	NA	NA	NA	NA	NA	NA	NA	NA	NA	NA	NA	NA
C3S	Sorbus	Tree	Deciduous	RP	SF	4	4	NA	0.3428	NA	NA	-0.1561	-0.2010	0.0327	NA	NA	NA	NA	NA	NA	NA	NA	NA	NA	NA	NA	NA	NA	NA	NA	NA	NA	NA	NA	NA	NA	NA	NA
C4P	Picea	Tree	Evergreen	Vesselless	SF	1	2	0.4756	NA	NA	NA	NA	NA	NA	0.6615	0.0000	5.2921	0.2205	7.7177	4.1896	25.8936	2.5831	0.0000	46.5580	59.3307	105.8887	NA	NA	NA	NA	NA	NA	NA	NA	NA	NA	NA	NA
C5L	Larix	Tree	Deciduous	Vesselless	SF	3	3	NA	0.3279	NA	0.9900	-0.1546	-0.0529	0.0160	NA	NA	NA	NA	NA	NA	NA	NA	NA	NA	NA	NA	0.1853	0.0000	4.2158	0.5559	5.3740	3.4282	4.9571	1.1582	1.0655	20.9401	5.5449	26.4849
C6P	Picea	Tree	Evergreen	Vesselless	SF	2	1	NA	0.3113	NA	0.3500	-0.1433	-0.0391	0.3048	NA	NA	NA	NA	NA	NA	NA	NA	NA	NA	NA	NA	0.4901	0.0000	8.0867	0.6126	10.4147	6.8002	58.3838	16.7861	4.1659	105.7403	15.6154	121.3557
C7S	Sorbus	Tree	Deciduous	RP	SF	4	4	0.5097	NA	0.8777	NA	-0.2451	-0.2073	-0.0588	0.3066	0.0000	0.3747	19.3844	28.1056	17.7151	1.8056	0.4769	0.5791	68.7481	0.5583	69.3064	NA	NA	NA	NA	NA	NA	NA	NA	NA	NA	NA	NA
C8S	Sorbus	Tree	Deciduous	RP	SF	4	4	1.0000	0.3273	0.9541	0.5900	NA	NA	NA	0.5943	0.0000	0.5943	34.7100	29.7496	20.6365	2.1792	0.9575	0.8585	90.2800	0.2898	90.5698	0.0876	0.0000	0.1752	19.5330	3.7227	1.7518	5.4307	3.0219	1.5767	35.2995	69.5900	104.8895
C9A	Acer	Tree	Deciduous	DP	SF	1	4	0.3974	0.4573	NA	0.3000	NA	NA	NA	0.3425	4.7948	0.0000	0.1370	0.5137	0.5480	18.6313	0.6850	0.9590	26.6113	62.7031	89.3144	0.1578	4.1422	0.0000	0.4339	6.7065	4.3395	29.3112	6.0753	2.6431	53.8095	45.6047	99.4142
D10S	Sorbus	Tree	Deciduous	RP	SF	4	4	NA	0.3055	NA	0.5800	NA	NA	NA	NA	NA	NA	NA	NA	NA	NA	NA	NA	NA	NA	NA	0.1059	0.0000	0.2118	25.0505	4.8194	2.5421	9.3741	7.1497	3.0717	52.3254	77.6440	129.9693
D1P	Picea	Tree	Evergreen	Vesselless	SF	2	2	0.4091	0.2478	NA	0.0900	NA	NA	NA	0.2311	0.0000	6.0096	0.1981	8.5852	5.2832	24.8971	1.5519	0.0000	46.7564	48.4791	95.2355	0.4705	0.0000	8.3282	0.6587	8.9399	6.3520	35.5713	7.0578	2.3997	69.7781	19.2406	89.0187
D2L	Larix	Tree	Deciduous	Vesselless	SF	3	4	0.6800	NA	0.7879	0.8500	-0.1005	-0.2342	-0.0566	0.5914	0.0000	11.3062	0.6262	27.8306	23.6212	14.8894	0.5218	0.1392	79.5260	4.5430	84.0690	0.0767	0.0000	1.3430	1.6115	2.1487	0.6907	0.0000	0.0000	0.0000	5.8706	1.8359	7.7066
D3P	Picea	Tree	Evergreen	Vesselless	SF	2	3	0.4065	0.2813	0.8257	NA	-0.0709	-0.1888	0.0628	0.4690	0.0000	5.6284	0.2010	9.0791	3.1827	11.3573	0.1005	0.2345	30.2526	6.7730	37.0256	NA	NA	NA	NA	NA	NA	NA	NA	NA	NA	NA	NA
D4J	Juniperus	Shrub	Evergreen	Vesselless	SF	3	3	NA	NA	NA	NA	NA	NA	NA	NA	NA	NA	NA	NA	NA	NA	NA	NA	NA	NA	NA	NA	NA	NA	NA	NA	NA	NA	NA	NA	NA	NA	NA
D5A	Acer	Tree	Deciduous	DP	SF	5	3	0.4627	0.3154	0.8841	0.3250	-0.1173	-0.0009	0.7219	0.1696	4.6815	0.1696	0.1018	1.2891	1.6284	24.6968	1.7301	1.4248	35.8917	49.3939	85.2856	0.4859	20.7010	0.0486	0.7775	2.7698	0.9719	43.5886	17.9797	9.0870	96.4101	74.7962	171.2062
D6L	Larix	Tree	Deciduous	Vesselless	SF	5	5	NA	NA	NA	NA	NA	NA	NA	NA	NA	NA	NA	NA	NA	NA	NA	NA	NA	NA	NA	NA	NA	NA	NA	NA	NA	NA	NA	NA	NA	NA	NA
D7J	Juniperus	Shrub	Evergreen	Vesselless	SF	3	3	0.8438	NA	0.2931	0.8700	-0.1852	-0.2408	0.1574	0.5200	0.0000	2.3401	10.5302	19.1429	11.6678	3.2176	0.1625	0.0000	47.5811	4.6500	52.2311	NA	NA	NA	NA	NA	NA	NA	NA	NA	NA	NA	NA
D8P	Picea	Tree	Evergreen	Vesselless	SF	2	4	NA	NA	NA	NA	-0.1927	-0.1137	-0.2319	NA	NA	NA	NA	NA	NA	NA	NA	NA	NA	NA	NA	NA	NA	NA	NA	NA	NA	NA	NA	NA	NA	NA	NA
D9J	Juniperus	Shrub	Evergreen	Vesselless	SF	3	5	0.4552	0.4454	NA	0.9100	NA	NA	NA	0.3822	0.0000	2.1337	9.5221	20.0314	19.9358	0.9235	0.1274	0.0000	53.0561	3.4957	56.5518	0.0000	0.0000	1.3369	5.2070	1.7591	0.0704	0.0000	0.0000	0.0000	8.3735	1.5901	9.9636
E10A	Acer	Tree	Deciduous	DP	SF	5	4	NA	NA	NA	NA	-0.0215	-0.0067	0.1403	NA	NA	NA	NA	NA	NA	NA	NA	NA	NA	NA	NA	NA	NA	NA	NA	NA	NA	NA	NA	NA	NA	NA	NA
E1S	Sorbus	Tree	Deciduous	RP	SF	5	3	0.6957	0.2258	0.9192	0.6000	NA	NA	NA	0.3610	0.0000	0.3610	36.0928	28.3885	20.3807	7.4499	1.8379	1.6410	96.5128	0.3927	96.9056	0.0929	0.0000	0.0000	31.3940	6.3160	4.0868	12.1675	10.2170	5.1085	69.3827	62.7313	132.1140
E2J	Juniperus	Shrub	Evergreen	Vesselless	SF	3	3	NA	NA	NA	NA	NA	NA	NA	NA	NA	NA	NA	NA	NA	NA	NA	NA	NA	NA	NA	NA	NA	NA	NA	NA	NA	NA	NA	NA	NA	NA	NA
E3A	Acer	Tree	Deciduous	DP	SF	2	3	NA	NA	NA	NA	NA	NA	NA	NA	NA	NA	NA	NA	NA	NA	NA	NA	NA	NA	NA	NA	NA	NA	NA	NA	NA	NA	NA	NA	NA	NA	NA
E4L	Larix	Tree	Deciduous	Vesselless	SF	5	5	0.5100	NA	NA	NA	NA	NA	NA	0.5298	0.0000	12.3964	0.9183	20.9433	14.5508	17.9413	0.6004	0.1766	68.0567	9.2350	77.2917	NA	NA	NA	NA	NA	NA	NA	NA	NA	NA	NA	NA
E5S	Sorbus	Tree	Deciduous	RP	SF	4	4	NA	NA	NA	NA	NA	NA	NA	NA	NA	NA	NA	NA	NA	NA	NA	NA	NA	NA	NA	NA	NA	NA	NA	NA	NA	NA	NA	NA	NA	NA	NA
E6A	Acer	Tree	Deciduous	DP	SF	5	4	NA	NA	NA	NA	NA	NA	NA	NA	NA	NA	NA	NA	NA	NA	NA	NA	NA	NA	NA	NA	NA	NA	NA	NA	NA	NA	NA	NA	NA	NA	NA
E7A	Acer	Tree	Deciduous	DP	SF	NA	NA	NA	NA	NA	1.0000	NA	NA	NA	NA	NA	NA	NA	NA	NA	NA	NA	NA	NA	NA	NA	0.6749	12.7388	0.0000	4.3025	3.5432	0.2531	0.0844	0.0000	0.0000	21.5969	10.0115	31.6084
E8L	Larix	Tree	Deciduous	Vesselless	SF	5	5	NA	NA	NA	NA	-0.0235	-0.0401	-0.0370	NA	NA	NA	NA	NA	NA	NA	NA	NA	NA	NA	NA	NA	NA	NA	NA	NA	NA	NA	NA	NA	NA	NA	NA
E9L	Larix	Tree	Deciduous	Vesselless	SF	5	5	NA	NA	NA	NA	NA	NA	NA	NA	NA	NA	NA	NA	NA	NA	NA	NA	NA	NA	NA	NA	NA	NA	NA	NA	NA	NA	NA	NA	NA	NA	NA
F10S	Sorbus	Tree	Deciduous	RP	SY	1	1	0.4389	0.2407	0.5251	NA	-0.0003	0.0006	0.2224	0.3950	0.0000	0.2634	12.1477	7.5388	2.6995	5.7282	0.7243	0.0988	29.5957	7.6030	37.1987	0.1733	0.0000	0.3467	20.8441	2.8601	1.6034	11.5704	7.2369	4.5502	49.1851	44.4525	93.6376
F1P	Picea	Tree	Evergreen	Vesselless	SY	1	1	0.4222	NA	0.0155	0.1100	NA	NA	NA	0.3649	0.0000	8.5245	0.0000	7.6290	4.5442	33.5342	1.5921	0.0000	56.1889	61.5178	117.7067	NA	NA	NA	NA	NA	NA	NA	NA	NA	NA	NA	NA
F2L	Larix	Tree	Deciduous	Vesselless	SY	1	2	0.3051	0.2603	0.4684	0.4000	-0.0166	-0.0388	0.0395	0.8389	0.0000	16.6693	0.0000	15.2102	7.9881	20.7910	0.8754	0.0000	62.3730	5.1499	67.5228	NA	NA	NA	NA	NA	NA	NA	NA	NA	NA	NA	NA
F3S	Sorbus	Tree	Deciduous	RP	SY	4	4	NA	NA	NA	NA	NA	NA	NA	NA	NA	NA	NA	NA	NA	NA	NA	NA	NA	NA	NA	NA	NA	NA	NA	NA	NA	NA	NA	NA	NA	NA	NA
F4P	Picea	Tree	Evergreen	Vesselless	SY	2	1	0.4450	NA	0.4656	NA	NA	NA	NA	0.3119	0.0000	7.2419	0.2079	7.6577	5.0589	37.3875	2.9453	0.0000	60.8110	65.3698	126.1807	NA	NA	NA	NA	NA	NA	NA	NA	NA	NA	NA	NA
F5L	Larix	Tree	Deciduous	Vesselless	SY	2	2	0.2769	0.3397	0.2970	NA	NA	NA	NA	0.3602	0.0000	7.9575	0.1637	11.1340	7.7283	2.7835	0.6877	0.1965	31.0115	5.5433	36.5548	1.2551	0.0000	8.4480	0.3862	7.4342	3.8137	10.9099	5.4067	1.5930	39.2468	12.0943	51.3411
F6J	Juniperus	Shrub	Evergreen	Vesselless	SY	2	1	NA	0.2968	NA	0.0700	NA	NA	NA	NA	NA	NA	NA	NA	NA	NA	NA	NA	NA	NA	NA	0.6587	0.0000	3.1054	8.6576	2.6349	0.9410	22.3026	1.8821	0.0000	40.1824	25.4380	65.6204
F7S	Sorbus	Tree	Deciduous	RP	SY	3	4	NA	0.3004	NA	0.6700	NA	NA	NA	NA	NA	NA	NA	NA	NA	NA	NA	NA	NA	NA	NA	0.1133	0.0000	0.1133	16.5771	5.9285	3.0209	9.0249	7.8543	2.0391	44.6713	70.2277	114.8991
F8J	Juniperus	Shrub	Evergreen	Vesselless	SY	1	1	NA	0.3309	NA	0.1000	NA	NA	NA	NA	NA	NA	NA	NA	NA	NA	NA	NA	NA	NA	NA	0.5918	0.0000	3.7878	11.7184	3.0776	1.1837	24.3838	2.9592	0.0000	47.7023	27.8255	75.5278
F9P	Picea	Tree	Evergreen	Vesselless	SY	1	1	NA	0.3145	NA	0.0500	NA	NA	NA	NA	NA	NA	NA	NA	NA	NA	NA	NA	NA	NA	NA	0.5204	0.0000	7.2275	0.5204	6.3602	4.1630	43.0757	7.4587	2.7753	72.1012	10.0548	82.1560
G10L	Larix	Tree	Deciduous	Vesselless	SY	3	3	NA	0.2769	NA	0.7100	0.0242	0.0045	-0.0432	NA	NA	NA	NA	NA	NA	NA	NA	NA	NA	NA	NA	0.5429	0.0000	5.2205	0.2088	6.5987	3.5917	23.0953	7.6010	1.9211	48.7800	49.6910	98.4710
G1A	Acer	Tree	Deciduous	DP	SY	2	2	NA	NA	NA	NA	-0.0602	-0.0592	0.0469	NA	NA	NA	NA	NA	NA	NA	NA	NA	NA	NA	NA	NA	NA	NA	NA	NA	NA	NA	NA	NA	NA	NA	NA
G2P	Picea	Tree	Evergreen	Vesselless	SY	1	3	0.3846	NA	0.4056	NA	0.0048	-0.0068	0.1683	0.2626	0.0000	7.9432	0.2298	9.8141	7.5822	33.3812	3.0526	0.0000	62.2655	84.6418	146.9073	NA	NA	NA	NA	NA	NA	NA	NA	NA	NA	NA	NA
G3J	Juniperus	Shrub	Evergreen	Vesselless	SY	1	1	0.4300	NA	0.1959	NA	0.0415	-0.0344	0.0614	0.4888	0.0000	2.4091	14.0706	4.8881	5.0277	24.6149	0.0000	0.0000	51.4992	26.1986	77.6979	NA	NA	NA	NA	NA	NA	NA	NA	NA	NA	NA	NA
G4A	Acer	Tree	Deciduous	DP	SY	2	1	NA	0.3920	NA	0.5600	NA	NA	NA	NA	NA	NA	NA	NA	NA	NA	NA	NA	NA	NA	NA	NA	NA	NA	NA	NA	NA	NA	NA	NA	NA	NA	NA
G5P	Picea	Tree	Evergreen	Vesselless	SY	1	1	0.3793	NA	0.3880	NA	NA	NA	NA	1.0294	0.0000	10.2942	0.1930	8.2354	6.7234	57.9372	3.5386	0.0000	87.9513	41.5686	129.5199	NA	NA	NA	NA	NA	NA	NA	NA	NA	NA	NA	NA
G6A	Acer	Tree	Deciduous	DP	SY	1	1	0.4400	0.3400	0.0268	0.1200	NA	NA	NA	0.2467	6.9790	0.1410	0.0352	0.9517	1.4451	13.4293	0.2115	0.4230	23.8626	28.5632	52.4258	0.4806	8.2576	0.0437	0.0000	4.7186	2.9273	36.5693	15.5977	4.2817	72.8764	51.7733	124.6498
G7P	Picea	Tree	Evergreen	Vesselless	SY	1	1	0.5114	0.2599	0.6359	0.2300	-0.0185	-0.0258	0.0361	0.2772	0.0000	9.8406	0.2426	9.0090	3.8462	29.3140	1.3167	0.0000	53.8463	6.1158	59.9620	0.3447	0.0000	6.4993	0.4924	7.8780	4.7760	45.7416	10.2906	3.3974	79.4200	23.5920	103.0120
G8A	Acer	Tree	Deciduous	DP	SY	1	1	NA	NA	NA	NA	0.0424	0.0478	-0.0331	NA	NA	NA	NA	NA	NA	NA	NA	NA	NA	NA	NA	NA	NA	NA	NA	NA	NA	NA	NA	NA	NA	NA	NA
G9S	Sorbus	Tree	Deciduous	RP	SY	1	1	NA	NA	NA	NA	NA	NA	NA	NA	NA	NA	NA	NA	NA	NA	NA	NA	NA	NA	NA	NA	NA	NA	NA	NA	NA	NA	NA	NA	NA	NA	NA
H10A	Acer	Tree	Deciduous	DP	SY	1	1	NA	NA	NA	NA	NA	NA	NA	NA	NA	NA	NA	NA	NA	NA	NA	NA	NA	NA	NA	NA	NA	NA	NA	NA	NA	NA	NA	NA	NA	NA	NA
H1L	Larix	Tree	Deciduous	Vesselless	SY	1	2	NA	NA	NA	NA	NA	NA	NA	NA	NA	NA	NA	NA	NA	NA	NA	NA	NA	NA	NA	NA	NA	NA	NA	NA	NA	NA	NA	NA	NA	NA	NA
H2S	Sorbus	Tree	Deciduous	RP	SY	1	1	0.1496	0.3287	0.1000	0.5400	-0.0159	0.0198	0.0694	0.4628	0.0000	0.1780	12.2108	9.6476	4.0228	7.3336	0.2848	0.3916	34.5320	4.0216	38.5536	0.1894	0.0947	0.1894	9.5626	3.0771	1.0415	10.9828	11.3615	3.2191	39.7181	53.1350	92.8530
H3L	Larix	Tree	Deciduous	Vesselless	SY	1	2	0.3553	0.2847	NA	0.2500	NA	NA	NA	0.9051	0.0000	10.0314	0.1886	23.5699	6.8636	2.5267	0.1131	0.0000	44.1983	0.0372	44.2355	0.7579	0.0000	12.2271	0.6568	14.9555	8.8419	20.9680	14.1471	0.0000	72.5544	57.8307	130.3851
H4J	Juniperus	Shrub	Evergreen	Vesselless	SY	1	1	NA	NA	NA	NA	-0.0596	-0.0805	0.3252	NA	NA	NA	NA	NA	NA	NA	NA	NA	NA	NA	NA	NA	NA	NA	NA	NA	NA	NA	NA	NA	NA	NA	NA
H5A	Acer	Tree	Deciduous	DP	SY	1	1	0.3684	0.4066	0.2030	0.3500	NA	NA	NA	0.4080	5.5241	0.3453	0.2511	1.8518	3.6095	21.6254	0.4708	0.5022	34.5881	49.7833	84.3714	0.6628	9.8475	0.1420	0.0000	2.2252	1.0889	40.9523	13.3509	6.0600	74.3296	51.3604	125.6900
H6L	Larix	Tree	Deciduous	Vesselless	SY	1	5	NA	NA	NA	NA	NA	NA	NA	NA	NA	NA	NA	NA	NA	NA	NA	NA	NA	NA	NA	NA	NA	NA	NA	NA	NA	NA	NA	NA	NA	NA	NA
H7A	Acer	Tree	Deciduous	DP	SY	1	1	0.4000	NA	0.0186	NA	-0.0046	-0.0181	0.1351	0.4149	7.8493	0.1383	0.1037	1.3831	1.3486	18.7760	0.6224	1.6598	32.2962	48.3695	80.6656	NA	NA	NA	NA	NA	NA	NA	NA	NA	NA	NA	NA
H8L	Larix	Tree	Deciduous	Vesselless	SY	1	3	0.4063	NA	0.7649	NA	0.0133	-0.0084	-0.0928	0.9068	0.0000	9.9399	0.1744	19.6008	12.2767	5.5454	0.1046	0.0698	48.6184	0.6474	49.2657	NA	NA	NA	NA	NA	NA	NA	NA	NA	NA	NA	NA
H9J	Juniperus	Shrub	Evergreen	Vesselless	SY	1	1	NA	0.3262	NA	0.2100	NA	NA	NA	0.1247	0.0000	1.8075	9.4117	3.6151	4.5812	12.9333	0.0623	0.0000	32.5359	15.9641	48.5000	NA	NA	NA	NA	NA	NA	NA	NA	NA	NA	NA	NA
I10J	Juniperus	Shrub	Evergreen	Vesselless	SY	1	1	NA	NA	NA	NA	-0.0348	0.0348	0.1876	NA	NA	NA	NA	NA	NA	NA	NA	NA	NA	NA	NA	NA	NA	NA	NA	NA	NA	NA	NA	NA	NA	NA	NA
I1J	Juniperus	Shrub	Evergreen	Vesselless	SY	1	1	NA	0.3460	NA	NA	NA	NA	NA	NA	NA	NA	NA	NA	NA	NA	NA	NA	NA	NA	NA	0.6178	0.0000	4.0776	14.2100	4.3248	2.3477	31.1383	3.9541	0.0000	60.6703	30.6246	91.2949
I2A	Acer	Tree	Deciduous	DP	SY	2	1	0.6034	NA	0.1000	NA	NA	NA	NA	0.2225	5.8804	0.0000	0.0318	3.6554	4.5136	16.1471	0.5086	1.2079	32.1671	70.7117	102.8788	NA	NA	NA	NA	NA	NA	NA	NA	NA	NA	NA	NA
I3P	Picea	Tree	Evergreen	Vesselless	SY	1	1	NA	NA	NA	NA	0.0760	-0.0345	1.3451	NA	NA	NA	NA	NA	NA	NA	NA	NA	NA	NA	NA	NA	NA	NA	NA	NA	NA	NA	NA	NA	NA	NA	NA
I4S	Sorbus	Tree	Deciduous	RP	SY	1	1	NA	NA	NA	NA	-0.0478	-0.1073	0.0638	NA	NA	NA	NA	NA	NA	NA	NA	NA	NA	NA	NA	NA	NA	NA	NA	NA	NA	NA	NA	NA	NA	NA	NA
I5J	Juniperus	Shrub	Evergreen	Vesselless	SY	1	1	0.5897	0.3105	0.0000	NA	-0.0318	-0.0537	0.1282	0.5548	0.0000	2.1152	11.9630	4.4384	3.7103	25.8678	0.4508	0.0000	49.1003	24.7722	73.8725	0.7040	0.0000	3.3794	10.4903	2.6754	1.1265	24.0081	2.5346	0.0000	44.9184	23.0392	67.9576
I6S	Sorbus	Tree	Deciduous	RP	SY	5	5	NA	NA	NA	NA	NA	NA	NA	NA	NA	NA	NA	NA	NA	NA	NA	NA	NA	NA	NA	NA	NA	NA	NA	NA	NA	NA	NA	NA	NA	NA	NA
I7L	Larix	Tree	Deciduous	Vesselless	SY	1	2	0.3141	0.2067	0.0463	0.1700	NA	NA	NA	1.0883	0.0000	9.5970	0.2309	17.3801	12.1034	6.1341	0.1649	0.0660	46.7646	0.5841	47.3486	0.7511	0.0000	12.1505	0.7511	14.1388	9.5879	22.8430	20.5013	0.0000	80.7238	57.3748	138.0986
I8S	Sorbus	Tree	Deciduous	RP	SY	2	1	0.5700	NA	0.9000	NA	NA	NA	NA	0.2892	0.0362	0.0723	19.0169	13.3769	5.9292	2.5308	0.6508	0.0000	41.9023	10.8574	52.7598	NA	NA	NA	NA	NA	NA	NA	NA	NA	NA	NA	NA
I9A	Acer	Tree	Deciduous	DP	SY	2	1	NA	NA	NA	0.0500	NA	NA	NA	NA	NA	NA	NA	NA	NA	NA	NA	NA	NA	NA	NA	0.4471	6.1705	0.0000	0.0000	2.8617	1.8333	29.5556	9.6134	3.8901	54.3716	82.3420	136.7137
J10P	Picea	Tree	Evergreen	Vesselless	SY	1	1	NA	NA	NA	NA	NA	NA	NA	NA	NA	NA	NA	NA	NA	NA	NA	NA	NA	NA	NA	NA	NA	NA	NA	NA	NA	NA	NA	NA	NA	NA	NA
J1S	Sorbus	Tree	Deciduous	RP	SY	1	2	0.3500	0.3208	0.5587	0.6400	NA	NA	NA	0.4827	0.0000	0.1034	16.7222	11.6883	5.9993	2.6893	0.0000	0.0000	37.6853	13.0442	50.7295	NA	NA	NA	NA	NA	NA	NA	NA	NA	NA	NA	NA
J2J	Juniperus	Shrub	Evergreen	Vesselless	SY	1	1	0.6400	NA	0.0653	NA	NA	NA	NA	0.1788	0.0358	2.7184	13.8779	3.8987	3.4337	22.8914	0.1788	0.0000	47.2136	40.4837	87.6972	NA	NA	NA	NA	NA	NA	NA	NA	NA	NA	NA	NA
J3A	Acer	Tree	Deciduous	DP	SY	1	1	0.4261	NA	0.1000	NA	NA	NA	NA	0.4078	5.1999	0.0000	0.2039	1.3934	3.2287	18.4886	1.4954	2.1072	32.5249	36.3853	68.9102	0.5781	7.6726	0.0526	0.0000	3.2582	1.7342	45.0896	18.3932	8.4083	85.1868	59.1256	144.3125
J4L	Larix	Tree	Deciduous	Vesselless	SY	2	5	NA	NA	NA	NA	NA	NA	NA	NA	NA	NA	NA	NA	NA	NA	NA	NA	NA	NA	NA	NA	NA	NA	NA	NA	NA	NA	NA	NA	NA	NA	NA
J5S	Sorbus	Tree	Deciduous	RP	SY	5	5	0.3542	NA	0.8000	NA	NA	NA	NA	0.2774	0.0000	0.0693	15.4285	10.6439	5.2353	3.3977	0.1734	0.0000	35.2256	7.0855	42.3111	0.2123	0.0000	3.4820	0.3397	9.5119	6.6668	24.5864	6.6243	2.7601	54.1836	23.7637	77.9473
J6P	Picea	Tree	Evergreen	Vesselless	SY	1	1	NA	0.3073	NA	NA	-0.0031	-0.0043	0.1700	NA	NA	NA	NA	NA	NA	NA	NA	NA	NA	NA	NA	0.2594	0.0000	5.1353	0.3631	6.4840	4.0460	49.3819	9.2850	2.7492	77.7039	16.9743	94.6781
J7J	Juniperus	Shrub	Evergreen	Vesselless	SY	1	1	0.5084	NA	0.1276	NA	NA	NA	NA	0.1962	0.0000	2.1903	11.1806	3.8576	3.0076	20.7919	0.3923	0.0000	41.6166	32.0898	73.7063	NA	NA	NA	NA	NA	NA	NA	NA	NA	NA	NA	NA
J8P	Picea	Tree	Evergreen	Vesselless	SY	1	1	NA	0.3053	NA	0.1000	NA	NA	NA	NA	NA	NA	NA	NA	NA	NA	NA	NA	NA	NA	NA	0.4360	0.0000	6.0557	0.4360	6.9762	4.9415	29.0191	6.0073	2.5192	56.3910	12.1701	68.5611
J9L	Larix	Tree	Deciduous	Vesselless	SY	5	5	NA	NA	NA	NA	NA	NA	NA	NA	NA	NA	NA	NA	NA	NA	NA	NA	NA	NA	NA	NA	NA	NA	NA	NA	NA	NA	NA	NA	NA	NA	NA
